# Supplementary material for: Eggs of the mosquito Aedes aegypti survive desiccation by rewiring their polyamine and lipid metabolism
Source: PLoS Biol. 2023 Oct 24;21(10):e3002342. doi: 10.1371/journal.pbio.3002342 (PMC10597479; doi:10.1371/journal.pbio.3002342)
Supplement: S5 Table — (XLSX) [file pbio.3002342.s009.xlsx]

## Sheet: Figure 1 and S1_raw data
Figure 1BE and S1D
		Fresh eggs					Desiccated eggs
		Replicate 1	Replicate 2	Replicate 3	Replicate 4	Replicate 5	Replicate 1	Replicate 2	Replicate 3	Replicate 4	Replicate 5
Egg weight (mg/200 eggs)		6	8	6.2	6.4	7.8	2.2	2.4	2.52	2.92	4.02
% hatching		98	92	99	100	100	86	85	81	72	51
Larval length (mm)	Day 1	0.875	0.803	0.922	0.855	0.875	0.775	0.905	0.845	0.928	0.985
	Day 2	1.03	1.07	1.131	1.085	1.219	0.791	0.773	1.263	1.327	1.144
	Day 3	1.717	1.5	1.301	1.255	1.611	1.555	1.788	1.322	1.92	1.6
	Day 4	2.975	3.448	2.999	3.053	4.067	2.946	3.828	3.651	2.967	2.718
	Day 5	3.954	4.11	3.971	4.267	2.92	3.408	4.333	4.948	4.036	3.792
	Day 6	3.21	4.945	3.644	5.571	4.267	4.33	5.62	3.988	3.6	5.136
	Day 7	5.136	4.415	4.788	4.465	5.059	3.777	4.702	3.988	5.745	4.742
% pupation		93	92	99	100	94	94	92	95	96	94
% eclosure		100	98	100	100	100	99	97	100	100	100
Figure 1C
Aedes aegpti	Days post desiccation	Replicate 1		Replicate 2		Replicate 3
		Total no. of eggs	% hatching	Total no. of eggs	% hatching	Total no. of eggs	% hatching
	0	140	99.28	155	98.7	100	100
	3	136	97.79	119	96.63		100
	6	186	97.8	133	94.73		95
	9	214	97.1	117	97.43		98
	12	327	96.3	114	93.85		89
	15	100	95	164	95.12		83
	18	100	90	181	93.4		85
	21	100	87	152	89.47		87
Anopheles stephensi	Days post desiccation	Replicate 1		Replicate 2		Replicate 3
		Total no. of eggs	% hatching	Total no. of eggs	% hatching	Total no. of eggs	% hatching
	0	181	96.7	100	94	100	91
	3	135	0		0		0
	6	211	0		0		0
	9	112	0		0		0
	12	112	0		0		0
	15	127	0		0		0
	18	150	0		0		0
	21	132	0		0		0
Figure 1D
		Total no. of eggs	% Hatching
0HAE	1	75
	2	75
	3	100
	4	100
4 HAE	1	75
	2	75
	3	100
	4	100
8 HAE	1	75
	2	75
	3	100
	4	100
15 HAE	1	100	76
	2	100	89
	3	167	93
	4	100	87
24 HAE	1	100	86
	2	100	97
	3	148	98
	4	100	82
48 HAE	1	100	97
	2	100	100
	3	157	94
	4	100	89

## Sheet: Figure 2_raw data
Figure 2D
Sample		Total lipid conc. (ug/50 eggs)
Fresh eggs	Replicate 1	729.25
	Replicate 2	811.875
	Replicate 3	728
	Replicate 4	1243.5
Desiccated eggs (1 day)	Replicate 1	1469
	Replicate 2	1042.62
	Replicate 3	1679
	Replicate 4	1554.87
Desiccated eggs (10 days)	Replicate 1	607.25
	Replicate 2	474.5
	Replicate 3	429.625
	Replicate 4	547.87
Desiccated eggs (21 days)	Replicate 1	288.75
	Replicate 2	302.625
	Replicate 3	271.875
	Replicate 4	269.125
Figure 2E
Sample		Total lipid conc. (ug/50 L1)
L1 from fresh eggs	Replicate 1	667.37
	Replicate 2	545.37
	Replicate 3	633.5
	Replicate 4	607.12
L1 from desiccated eggs	Replicate 1	304
	Replicate 2	234.8
	Replicate 3	329.5
	Replicate 4	337

## Sheet: Figure S3_raw data
Figure S3B
Sample		Concentration of trehalose (ug/mg of cells or eggs)
Yeast	Replicate 1	3.641
	Replicate 2	3.579
	Replicate 3	2.928
Fresh eggs	Replicate 1	0.422
	Replicate 2	0.483
	Replicate 3	0.727
Desiccated eggs	Replicate 1	0.592
	Replicate 2	0.478
	Replicate 3	0.587

## Sheet: Figure 4 and S4_raw data
Figure 4A
Replicate	Inhibitor	Concentration	Fresh eggs		Desiccated egggs
			Total no. of eggs	% hatching	No. of eggs	% hatching
1	Untreated (H2O)		100	93	100	86
2				96		81
3				82		74
4				89		83
1	DFMO	1mM	100	90	100	50
2				83		63
3				81		65
4				79		52
Figure 4BC
Replicate	Inhibitor	Concentration	Fresh eggs		Desiccated egggs		0.5% sucrose	% hatching
			Total no. of eggs	% hatching	No. of eggs	% hatching
1	Untreated (DMSO)		100	89	100	61
2			250	84.8	190	81.5
3			250	90.8	170	67.6
4			250	95.6	250	88
1	2 - BPA	800uM	100	78	100	11		81.39
2			250	76	250	31.2		74.15
3			250	63.2	125	8.8		36.38
4			250	91	215	31.4		79.6
Figure S4C
Repicate	Concentration of lipids (ug/50 eggs)
	Untreated				Treated
	Fresh eggs		Desiccated eggs		Fresh eggs		Desiccated eggs
1	397.5		277.3		402.3		348.3
2	570.3		290.8		406		465
3	403.9		249.2		434.5		426.3
4	621.4		326.8		471.4		477.3
